# Supplementary material for: Risk of Liver and Non-Liver Malignancy in HCV-Infected Patients with Cirrhosis After Direct-Acting Antiviral Treatment
Source: Cancers (Basel). 2026 Jun 26;18(13):2079. doi: 10.3390/cancers18132079 (PMC13359568; doi:10.3390/cancers18132079)
Supplement: Supplementary file 1 [file cancers-18-02079-s001.zip]

Archive with 1 entries (1 files):
- cancers-4387481-supplementary.pdf
